# Supplementary material for: Characterization of Ginsenosides from the Root of Panax ginseng by Integrating Untargeted Metabolites Using UPLC-Triple TOF-MS
Source: Molecules. 2023 Feb 22;28(5):2068. doi: 10.3390/molecules28052068 (PMC10004652; doi:10.3390/molecules28052068)
Supplement: Supplementary file 1 [file molecules-28-02068-s001.zip]

Archive with 1 entries (1 files):
- molecules-2197177-supplementary.pdf
